# Supplementary material for: Gelatin-Coated TiO2/Pd Hybrid: A Potentially Useful Nanomaterial to Enhance Antibacterial and Anticancer Properties
Source: Int J Mol Sci. 2024 May 13;25(10):5308. doi: 10.3390/ijms25105308 (PMC11121089; doi:10.3390/ijms25105308)
Supplement: Supplementary file 1 [file ijms-25-05308-s001.zip]

Archive with 1 entries (1 files):
- ijms-2957213-supplementary.pdf
